# Supplementary material for: Inclusive Design in the Field of Education from the Paradigm of Early Intervention
Source: Children (Basel). 2021 Jun 4;8(6):474. doi: 10.3390/children8060474 (PMC8228456; doi:10.3390/children8060474)
Supplement: Supplementary file 1 [file children-08-00474-s001.zip]

Archive with 1 entries (1 files):
- children-1231113-supplementary.pdf
